# Supplementary material for: Differential Cadmium Responses in Two Salvia Species: Implications for Tolerance and Ecotoxicity
Source: Plants (Basel). 2026 Jan 25;15(3):375. doi: 10.3390/plants15030375 (PMC12899763; doi:10.3390/plants15030375)
Supplement: Supplementary file 1 [file plants-15-00375-s001.zip]

Archive with 1 entries (1 files):
- plants-4087129-supplementary.pdf
